# Supplementary material for: Sensor-Based and VR-Assisted Visual Training Enhances Visuomotor Reaction Metrics in Youth Handball Players
Source: Sensors (Basel). 2026 Apr 21;26(8):2555. doi: 10.3390/s26082555 (PMC13120118; doi:10.3390/s26082555)
Supplement: Supplementary file 1 [file sensors-26-02555-s001.zip]

Archive with 6 entries (5 files):
- sensors-4116937-Suplementary Material-for-XML/
- sensors-4116937-Suplementary Material-for-XML/Supplementary File S1.pdf
- sensors-4116937-Suplementary Material-for-XML/Supplementary File S2.pdf
- sensors-4116937-Suplementary Material-for-XML/Supplementary Material.docx
- sensors-4116937-Suplementary Material-for-XML/Supplementary Material.pdf
- sensors-4116937-Suplementary Material-for-XML/~$pplementary Material.docx
